# Supplementary material for: Long-Term Results of Pars Plana Vitrectomy with Internal Limiting Membrane Peeling for Vitreomacular Traction Syndrome: A Prospective Investigation in Central Asian Population
Source: Healthcare (Basel). 2024 Dec 30;13(1):44. doi: 10.3390/healthcare13010044 (PMC11720311; doi:10.3390/healthcare13010044)
Supplement: Supplementary file 1 [file healthcare-13-00044-s001.zip]

Archive with 1 entries (1 files):
- healthcare-3284660-supplementary.pdf
